# Supplementary material for: The Value of Long-Term Stream Invertebrate Data Collected by Citizen Scientists
Source: PLoS One. 2016 Apr 27;11(4):e0153713. doi: 10.1371/journal.pone.0153713 (PMC4847766; doi:10.1371/journal.pone.0153713)
Supplement: S1 File — (CSV) [file pone.0153713.s002.csv]

site.id	site.code	Baetidae	Heptagenidae	Leptophlebiidae	Ephemerillidae	Ameletidae	Hydropsychidae	Rhyacophilidae	Limnephilidae	Glossosomatidae	Lepistomatidae	Brachycnetridae	Perlodidae	Perlidae	Nemouridae	Chloroperlidae	Peltoperlidae	Pteronarcyidae	Leuctridae	Tipulidae	Simulidae	Chironomidae	Corydalidae	Elmidae	Snail	Scud	Aquatic Worm	Flatworm	Sum	Area_ft2	grp.mean	grp.sd	CV	calndr.year	year	year.code	season	location	season.code	school	ecoregion	dominant.landuse	IBI	wy.enso
b.S05	b.S05	30	98	25	0	4	0	4	1	0	0	0	7	6	1	4	0	0	0	1	2	15	0	0	1	2	9	0	210	9	23.33333333	12.4	0.531428571	2005	1	O5	Spring	Balch	S05	PSU	WV	Rural	20	0.66
b.F05	b.F05	45	155	77	0	0	3	0	0	0	0	0	0	0	22	6	0	0	8	3	2	1	0	0	3	15	4	0	344	13	26.46153846	14.4	0.544186047	2005	2	O5	Fall	Balch	F05	PSU	WV	Rural	16	0.05
b.S06	b.S06	46	133	30	0	4	0	8	3	0	0	0	5	0	0	0	0	0	0	0	0	1	0	0	0	13	3	0	246	10	24.6	12	0.487804878	2006	3	O6	Spring	Balch	S06	PSU	WV	Rural	18	-0.48
b.F06	b.F06	47	206	125	0	0	8	3	0	0	0	0	5	0	46	9	0	0	10	0	2	15	0	1	0	0	3	0	480	11	43.63636364	22	0.504166667	2006	4	O6	Fall	Balch	F06	PSU	WV	Rural	20	0.85
b.S07	b.S07	347	242	42	0	3	0	12	7	0	0	0	14	0	0	8	0	0	0	2	0	27	0	3	1	22	3	0	733	11	66.63636364	53	0.794277929	2007	5	O7	Spring	Balch	S07	PSU	WV	Rural	18	0.67
b.F07	b.F07	127	104	57	0	0	12	1	0	0	0	0	2	0	48	2	0	0	2	3	0	2	0	0	4	5	15	0	384	12	32	14	0.4375	2007	6	O7	Fall	Balch	F07	PSU	WV	Rural	20	-1.1
b.S08	b.S08	55	139	24	0	0	2	10	4	0	0	0	1	0	1	1	0	0	0	9	2	9	0	1	0	1	13	0	272	14	19.42857143	6.3	0.324264706	2008	7	O8	Spring	Balch	S08	PSU	WV	Rural	18	-1.21
b.F08	b.F08	50	107	47	0	0	1	1	2	0	0	0	0	1	52	1	0	0	0	6	5	8	0	0	1	7	0	0	289	10	28.9	15	0.519031142	2008	8	O8	Fall	Balch	F08	PSU	WV	Rural	18	-0.7
b.S09	b.S09	39	253	32	0	1	1	12	3	0	0	0	0	2	8	0	0	0	0	3	4	22	0	0	0	6	8	0	394	14	28.14285714	16	0.568527919	2009	9	O9	Spring	Balch	S09	PSU	WV	Rural	18	-0.63
b.F09	b.F09	74	101	79	0	0	1	1	1	0	0	0	0	0	46	1	0	0	5	2	1	0	0	1	0	2	17	0	332	10	33.2	11	0.331325301	2009	10	O9	Fall	Balch	F09	PSU	WV	Rural	18	0.9
b.S10	b.S10	129	220	35	0	0	10	3	5	0	0	0	8	0	1	0	0	0	0	1	5	10	0	0	0	14	9	0	450	12	37.5	18.6	0.494900222	2010	11	10	Spring	Balch	S10	PSU	WV	Rural	18	1.15
b.F10	b.F10	48	82	24	0	1	2	0	0	0	0	0	0	0	38	15	0	0	0	2	0	3	0	1	1	11	14	1	243	10	24.3	10	0.411522634	2010	12	10	Fall	Balch	F10	PSU	WV	Rural	16	-2
b.S11	b.S11	71	163	10	0	2	0	9	1	0	0	0	3	0	1	10	0	0	1	2	4	3	0	0	0	4	9	1	294	11	26.72727273	13.1	0.490136054	2011	13	11	Spring	Balch	S11	PSU	WV	Rural	20	-1.63
b.F11	b.F11	30	123	10	0	0	12	1	0	1	0	0	10	7	39	8	0	0	3	2	0	5	0	2	0	5	6	1	265	12	22.08333333	9.8	0.443773585	2011	14	11	Fall	Balch	F11	PSU	WV	Rural	20	-0.9
b.S12	b.S12	18	60	11	0	0	0	2	0	0	0	0	1	0	2	5	0	0	0	0	0	4	0	0	0	0	4	0	107	5	21.4	8.9	0.41588785	2012	15	12	Spring	Balch	S12	PSU	WV	Rural	14	-0.71
b.F12	b.F12	22	74	13	0	0	16	4	2	1	0	0	3	0	15	3	0	0	2	1	5	4	0	0	0	3	5	0	173	8	21.625	14.2	0.656647399	2012	16	12	Fall	Balch	F12	PSU	WV	Rural	20	0.2
b.S13	b.S13	83	180	24	0	1	2	8	7	1	1	1	8	0	4	10	0	0	0	0	1	10	0	2	0	11	1	4	359	10	35.9	11.9	0.364623955	2013	17	13	Spring	Balch	S13	PSU	WV	Rural	22	0.01
b.F13	b.F13	92	102	25	0	0	5	5	0	3	0	0	2	0	9	9	0	0	3	1	2	5	0	3	0	1	2	0	269	10	26.9	14.1	0.522222222	2013	18	13	Fall	Balch	F13	PSU	WV	Rural	20	0
b.S14	b.S14	53	74	16	0	1	2	3	4	0	0	0	1	1	5	8	0	0	1	1	3	5	0	0	4	7	9	0	198	11	18	8.4	0.466666667	2014	19	14	Spring	Balch	S14	PSU	WV	Rural	20	-0.1
b.F14	b.F14	31	97	33	0	1	5	1	0	0	0	0	0	7	15	3	0	0	1	1	2	10	0	2	0	1	4	0	214	10	21.4	6.4	0.294930876	2014	20	14	Fall	Balch	F14	PSU	WV	Rural	20	0.43
b.S15	b.S15	151	92	7	0	0	1	4	0	0	0	0	1	0	1	20	0	0	0	0	2	13	0	1	0	2	1	1	297	8	37.125	22	0.59	2015	21	15	Spring	Balch	S15	PSU	WV	Rural	18	2.1
b.F15	b.F15	326	236	31	0	0	17	14	0	0	0	0	10	0	54	20	0	0	2	3	46	43	0	6	0	3	2	0	813	25	32.52	25.6	0.74	2015	22	15	Fall	Balch	F15	PSU	WV	Rural	20	2.5
lo.S05	lo.S05	64	25	21	4	5	3	2	4	0	0	0	10	13	1	11	19	6	0	2	1	3	2	0	0	0	2	0	198	6	33	20.3	0.58	2015	1	15	Spring	Look.ref	S05	PSU	Cascades	Rural	24	0.66
lo.F05	lo.F05	18	105	4	29	3	8	7	0	2	0	0	29	31	7	27	120	10	6	3	1	3	2	0	0	0	15	2	432	8	33	NA	NA	2005	2	O5	Fall	Look.ref	F05	PSU	Cascades	Rural	24	0.05
lo.S06	lo.S06	153	67	1	33	19	12	7	7	0	0	0	10	11	3	1	16	5	0	4	2	0	1	0	0	0	0	0	352	8	44	24	0.545454545	2006	3	O5	Spring	Look.ref	S06	PSU	Cascades	Rural	22	-0.48
lo.F06	lo.F06	20	100	3	9	5	16	3	2	0	0	0	9	35	8	21	93	4	1	0	0	5	0	0	0	0	0	0	334	7	47.71428571	14.4	0.3	2006	4	O6	Fall	Look.ref	F06	PSU	Cascades	Rural	22	0.85
lo.S07	lo.S07	88	73	2	33	16	16	9	11	0	3	2	10	18	0	11	56	1	0	4	2	14	1	0	0	0	0	7	377	6	62.83333333	25.3	0.40265252	2007	5	O6	Spring	Look.ref	S07	PSU	Cascades	Rural	26	0.67
lo.F07	lo.F07	4	47	4	10	1	19	8	1	0	0	0	19	31	4	10	58	3	0	1	0	0	0	2	0	0	2	0	224	8	28	9.9	0.353571429	2007	6	O7	Fall	Look.ref	F07	PSU	Cascades	Rural	22	-1.1
lo.S08	lo.S08	76	65	10	20	14	3	5	10	0	0	4	8	4	7	15	33	1	0	2	2	5	0	0	0	0	9	1	294	10	29.4	18.7	0.621262458	2008	7	O7	Spring	Look.ref	S08	PSU	Cascades	Rural	24	-1.21
lo.F08	lo.F08	15	42	1	10	3	16	5	13	0	0	5	20	24	16	31	134	5	0	6	1	4	1	3	0	0	4	4	363	8	45.375	21.4	0.471625344	2008	8	O8	Fall	Look.ref	F08	PSU	Cascades	Rural	24	-0.7
lo.S09	lo.S09	47	68	2	19	2	4	1	9	0	0	0	4	9	4	18	33	2	0	3	0	4	0	0	0	1	1	0	231	10	23.1	16.1	0.696969697	2009	9	O8	Spring	Look.ref	S09	PSU	Cascades	Rural	22	-0.63
lo.F09	lo.F09	15	48	5	12	10	3	3	1	2	0	1	12	16	3	15	44	2	5	1	0	1	0	0	0	0	1	0	200	6	33.33333333	14.3	0.429	2009	10	O9	Fall	Look.ref	F09	PSU	Cascades	Rural	26	0.9
lo.S10	lo.S10	91	70	8	24	3	4	9	2	0	0	1	2	14	0	7	48	1	1	7	7	56	0	0	0	0	0	2	357	8	44.625	12.6	0.282352941	2010	11	O9	Spring	Look.ref	S10	PSU	Cascades	Rural	22	1.15
lo.F10	lo.F10	11	33	5	5	3	7	7	5	1	1	0	8	30	10	17	71	4	0	1	0	5	1	1	0	0	2	10	238	8	29.75	7.2	0.239004149	2010	12	10	Fall	Look.ref	F10	PSU	Cascades	Rural	26	-2
lo.S11	lo.S11	33	11	3	6	0	4	1	0	1	0	0	2	14	0	11	13	2	0	3	0	2	0	0	0	0	0	2	108	5	21.6	9.6	0.444444444	2011	13	10	Spring	Look.ref	S11	PSU	Cascades	Rural	22	-1.63
lo.F11	lo.F11	14	22	0	19	0	10	4	1	0	0	1	7	16	5	3	37	2	4	0	0	3	0	0	0	0	0	0	148	5	29.6	14.1	0.473154362	2011	14	11	Fall	Look.ref	F11	PSU	Cascades	Rural	20	-0.9
lo.S12	lo.S12	77	60	7	6	0	2	4	0	0	0	0	6	28	0	18	22	0	0	1	0	6	0	0	0	0	0	0	237	5	47.4	12.5	0.26371308	2012	15	11	Spring	Look.ref	S12	PSU	Cascades	Rural	22	-0.71
lo.F12	lo.F12	19	64	4	15	5	15	2	0	4	0	1	15	13	4	21	51	2	4	2	1	7	0	0	0	0	0	12	261	7	37.28571429	22.1	0.592720307	2012	16	12	Fall	Look.ref	F12	PSU	Cascades	Rural	24	0.2
lo.S13	lo.S13	42	81	2	28	2	8	10	3	0	0	1	2	11	1	25	30	1	2	0	1	3	1	0	0	0	1	4	259	6	43.16666667	13.8	0.317241379	2013	17	12	Spring	Look.ref	S13	PSU	Cascades	Rural	24	0.01
lo.F13	lo.F13	43	131	18	14	5	3	5	1	3	1	1	7	16	24	47	47	12	19	1	1	15	0	2	0	0	0	13	429	7	61.28571429	30.3	0.494405594	2013	18	13	Fall	Look.ref	F13	PSU	Cascades	Rural	26	0
lo.S14	lo.S14	33	71	20	23	5	3	8	5	0	0	0	0	34	3	39	25	1	3	3	0	7	0	0	0	0	0	6	289	10	28.9	8.2	0.280821918	2014	19	13	Spring	Look.ref	S14	PSU	Cascades	Rural	24	-0.1
lo.F14	lo.F14	33	74	2	16	2	0	3	0	0	2	0	15	11	11	30	30	2	4	0	0	3	0	1	0	0	0	2	241	8	30.125	12.6	0.418257261	2014	20	14	Fall	Look.ref	F14	PSU	Cascades	Rural	22	0.43
lo.S15	lo.S15	71	37	6	16	3	3	6	2	0	2	1	3	12	1	15	36	1	0	3	0	22	0	0	0	0	10	2	252	7	36	28	0.7	2015	21	15	Spring	Look.ref	S15	PSU	Cascades	Rural	26	2.1
lo.F15	lo.F15	147	141	12	14	19	7	6	5	1	0	11	21	47	28	28	20	5	1	5	0	7	0	2	1	1	0	2	531	9	59	18	0.3	2015	22	15	Fall	Look.ref	F15	PSU	Cascades	Rural	26	2.5
